# Supplementary material for: In Silico Integration of Transcriptome and Interactome Predicts an ETP-ALL-Specific Transcriptional Footprint that Decodes its Developmental Propensity
Source: Front Cell Dev Biol. 2022 May 13;10:899752. doi: 10.3389/fcell.2022.899752 (PMC9138408; doi:10.3389/fcell.2022.899752)
Supplement: Supplementary file 1 [file Table2.XLSX]

## Sheet: DEG list
ETPALL-nonETPALL	ETPALL-nonETPALL
UP, 727 genes	Down, 691 genes
ENSG00000163106	ENSG00000158488
ENSG00000007062	ENSG00000128918
ENSG00000128040	ENSG00000158485
ENSG00000163453	ENSG00000158164
ENSG00000147488	ENSG00000172005
ENSG00000152661	ENSG00000117322
ENSG00000124813	ENSG00000136531
ENSG00000109906	ENSG00000083857
ENSG00000118971	ENSG00000164932
ENSG00000081189	ENSG00000158477
ENSG00000275990	ENSG00000136161
ENSG00000145431	ENSG00000130508
ENSG00000106546	ENSG00000124343
ENSG00000157404	ENSG00000137731
ENSG00000184293	ENSG00000102935
ENSG00000150457	ENSG00000101004
ENSG00000171476	ENSG00000170035
ENSG00000041353	ENSG00000277443
ENSG00000198829	ENSG00000146938
ENSG00000090104	ENSG00000153253
ENSG00000134323	ENSG00000187122
ENSG00000119900	ENSG00000143776
ENSG00000196684	ENSG00000186487
ENSG00000110848	ENSG00000140470
ENSG00000005381	ENSG00000153563
ENSG00000169896	ENSG00000164111
ENSG00000152804	ENSG00000133134
ENSG00000147459	ENSG00000064886
ENSG00000113269	ENSG00000133026
ENSG00000086730	ENSG00000106066
ENSG00000211752	ENSG00000203710
ENSG00000111885	ENSG00000115461
ENSG00000122025	ENSG00000182963
ENSG00000154188	ENSG00000015568
ENSG00000136205	ENSG00000046604
ENSG00000169429	ENSG00000131016
ENSG00000113389	ENSG00000152684
ENSG00000074416	ENSG00000196549
ENSG00000135362	ENSG00000184302
ENSG00000164176	ENSG00000133169
ENSG00000124006	ENSG00000154229
ENSG00000169184	ENSG00000166503
ENSG00000184014	ENSG00000139679
ENSG00000125810	ENSG00000173482
ENSG00000069188	ENSG00000107447
ENSG00000117586	ENSG00000156414
ENSG00000004399	ENSG00000182636
ENSG00000185432	ENSG00000080644
ENSG00000100097	ENSG00000118402
ENSG00000183691	ENSG00000180730
ENSG00000164236	ENSG00000273993
ENSG00000134531	ENSG00000114315
ENSG00000087253	ENSG00000078081
ENSG00000172247	ENSG00000172673
ENSG00000197971	ENSG00000105854
ENSG00000174059	ENSG00000165409
ENSG00000171502	ENSG00000165272
ENSG00000133104	ENSG00000167815
ENSG00000163751	ENSG00000116574
ENSG00000254087	ENSG00000138696
ENSG00000139318	ENSG00000147180
ENSG00000175029	ENSG00000172986
ENSG00000123405	ENSG00000225783
ENSG00000120616	ENSG00000143641
ENSG00000154451	ENSG00000196581
ENSG00000165030	ENSG00000254535
ENSG00000170345	ENSG00000166341
ENSG00000110665	ENSG00000152495
ENSG00000124570	ENSG00000153930
ENSG00000106537	ENSG00000104177
ENSG00000176171	ENSG00000166750
ENSG00000114737	ENSG00000178562
ENSG00000173198	ENSG00000170293
ENSG00000173801	ENSG00000184226
ENSG00000152760	ENSG00000211896
ENSG00000105383	ENSG00000136237
ENSG00000143507	ENSG00000143889
ENSG00000165702	ENSG00000165349
ENSG00000140563	ENSG00000188290
ENSG00000141429	ENSG00000213145
ENSG00000274000	ENSG00000115705
ENSG00000003436	ENSG00000171611
ENSG00000103489	ENSG00000187231
ENSG00000115919	ENSG00000170558
ENSG00000011600	ENSG00000107485
ENSG00000175857	ENSG00000166349
ENSG00000007944	ENSG00000060982
ENSG00000139278	ENSG00000137267
ENSG00000120889	ENSG00000213413
ENSG00000186074	ENSG00000205464
ENSG00000075420	ENSG00000176842
ENSG00000171643	ENSG00000114757
ENSG00000184221	ENSG00000164687
ENSG00000160360	ENSG00000164114
ENSG00000125538	ENSG00000196368
ENSG00000170891	ENSG00000149451
ENSG00000133246	ENSG00000172575
ENSG00000251322	ENSG00000088387
ENSG00000171791	ENSG00000177034
ENSG00000196782	ENSG00000129116
ENSG00000143013	ENSG00000000938
ENSG00000184937	ENSG00000106624
ENSG00000150681	ENSG00000169604
ENSG00000163736	ENSG00000054654
ENSG00000102524	ENSG00000274488
ENSG00000108551	ENSG00000077782
ENSG00000163297	ENSG00000104723
ENSG00000105967	ENSG00000125089
ENSG00000148175	ENSG00000172116
ENSG00000125384	ENSG00000156510
ENSG00000107968	ENSG00000204103
ENSG00000118495	ENSG00000197747
ENSG00000146242	ENSG00000153707
ENSG00000143153	ENSG00000162777
ENSG00000100448	ENSG00000182866
ENSG00000122223	ENSG00000221968
ENSG00000144668	ENSG00000127152
ENSG00000147889	ENSG00000169855
ENSG00000115956	ENSG00000198780
ENSG00000169554	ENSG00000070159
ENSG00000091409	ENSG00000158473
ENSG00000035403	ENSG00000152611
ENSG00000145685	ENSG00000137962
ENSG00000162591	ENSG00000133818
ENSG00000141401	ENSG00000103089
ENSG00000164253	ENSG00000181218
ENSG00000111145	ENSG00000168078
ENSG00000035720	ENSG00000198157
ENSG00000198561	ENSG00000152969
ENSG00000158321	ENSG00000171033
ENSG00000100368	ENSG00000164100
ENSG00000106070	ENSG00000172340
ENSG00000174946	ENSG00000148498
ENSG00000277571	ENSG00000138795
ENSG00000019582	ENSG00000141293
ENSG00000133816	ENSG00000131437
ENSG00000179639	ENSG00000076554
ENSG00000166825	ENSG00000139926
ENSG00000135363	ENSG00000120278
ENSG00000148180	ENSG00000177425
ENSG00000075426	ENSG00000169994
ENSG00000124126	ENSG00000188322
ENSG00000073910	ENSG00000117461
ENSG00000170549	ENSG00000135750
ENSG00000144228	ENSG00000116133
ENSG00000176597	ENSG00000173917
ENSG00000008283	ENSG00000164930
ENSG00000134107	ENSG00000158481
ENSG00000113140	ENSG00000162458
ENSG00000110852	ENSG00000173406
ENSG00000152229	ENSG00000135069
ENSG00000133101	ENSG00000117020
ENSG00000162722	ENSG00000115850
ENSG00000162496	ENSG00000184731
ENSG00000108854	ENSG00000115183
ENSG00000155307	ENSG00000113520
ENSG00000196576	ENSG00000188042
ENSG00000112799	ENSG00000139193
ENSG00000175471	ENSG00000165891
ENSG00000101194	ENSG00000120915
ENSG00000104312	ENSG00000168329
ENSG00000155629	ENSG00000106018
ENSG00000185052	ENSG00000182240
ENSG00000138760	ENSG00000173218
ENSG00000095303	ENSG00000174343
ENSG00000054598	ENSG00000135119
ENSG00000100504	ENSG00000133561
ENSG00000179348	ENSG00000134202
ENSG00000100321	ENSG00000274726
ENSG00000277060	ENSG00000163600
ENSG00000085871	ENSG00000159200
ENSG00000142347	ENSG00000068024
ENSG00000226182	ENSG00000135144
ENSG00000151062	ENSG00000103056
ENSG00000182511	ENSG00000163923
ENSG00000197757	ENSG00000182010
ENSG00000164929	ENSG00000137968
ENSG00000026508	ENSG00000115825
ENSG00000119917	ENSG00000154639
ENSG00000277354	ENSG00000142102
ENSG00000003096	ENSG00000153094
ENSG00000020633	ENSG00000184867
ENSG00000080503	ENSG00000161082
ENSG00000099219	ENSG00000229140
ENSG00000100427	ENSG00000152409
ENSG00000121297	ENSG00000072609
ENSG00000189067	ENSG00000162909
ENSG00000100596	ENSG00000137880
ENSG00000171522	ENSG00000211899
ENSG00000120738	ENSG00000079819
ENSG00000095739	ENSG00000166582
ENSG00000136040	ENSG00000179455
ENSG00000138814	ENSG00000132386
ENSG00000146094	ENSG00000087510
ENSG00000108702	ENSG00000198873
ENSG00000103037	ENSG00000143494
ENSG00000133454	ENSG00000197121
ENSG00000102265	ENSG00000134198
ENSG00000141682	ENSG00000164109
ENSG00000184588	ENSG00000112208
ENSG00000185112	ENSG00000092621
ENSG00000135318	ENSG00000183421
ENSG00000198719	ENSG00000099139
ENSG00000245848	ENSG00000113758
ENSG00000165650	ENSG00000118922
ENSG00000276600	ENSG00000178498
ENSG00000110455	ENSG00000165238
ENSG00000183496	ENSG00000134569
ENSG00000140836	ENSG00000136111
ENSG00000139292	ENSG00000052126
ENSG00000105339	ENSG00000058063
ENSG00000143110	ENSG00000117318
ENSG00000151726	ENSG00000168243
ENSG00000163131	ENSG00000155016
ENSG00000243719	ENSG00000170989
ENSG00000100219	ENSG00000175097
ENSG00000115165	ENSG00000018189
ENSG00000113504	ENSG00000101911
ENSG00000128683	ENSG00000099256
ENSG00000027697	ENSG00000197329
ENSG00000013583	ENSG00000281484
ENSG00000152580	ENSG00000153404
ENSG00000196154	ENSG00000177990
ENSG00000165025	ENSG00000067445
ENSG00000130429	ENSG00000110777
ENSG00000169508	ENSG00000183049
ENSG00000164442	ENSG00000081059
ENSG00000182621	ENSG00000077238
ENSG00000101665	ENSG00000106809
ENSG00000019991	ENSG00000134193
ENSG00000116667	ENSG00000163818
ENSG00000164733	ENSG00000106605
ENSG00000198363	ENSG00000162174
ENSG00000185950	ENSG00000160185
ENSG00000107551	ENSG00000171848
ENSG00000068650	ENSG00000117016
ENSG00000179583	ENSG00000147324
ENSG00000154447	ENSG00000166963
ENSG00000187210	ENSG00000175040
ENSG00000109787	ENSG00000083720
ENSG00000106799	ENSG00000183569
ENSG00000135535	ENSG00000116157
ENSG00000147394	ENSG00000136026
ENSG00000127838	ENSG00000154122
ENSG00000072110	ENSG00000088854
ENSG00000171766	ENSG00000121310
ENSG00000160712	ENSG00000100918
ENSG00000115607	ENSG00000164307
ENSG00000109452	ENSG00000127328
ENSG00000115738	ENSG00000137269
ENSG00000157657	ENSG00000070018
ENSG00000109321	ENSG00000163006
ENSG00000128311	ENSG00000113263
ENSG00000004809	ENSG00000114739
ENSG00000080546	ENSG00000166086
ENSG00000104763	ENSG00000245694
ENSG00000127947	ENSG00000205189
ENSG00000149516	ENSG00000096433
ENSG00000181104	ENSG00000198417
ENSG00000100300	ENSG00000162676
ENSG00000084234	ENSG00000137575
ENSG00000167315	ENSG00000180628
ENSG00000144802	ENSG00000158427
ENSG00000152256	ENSG00000148773
ENSG00000112137	ENSG00000138180
ENSG00000101265	ENSG00000198369
ENSG00000107104	ENSG00000165476
ENSG00000021355	ENSG00000164161
ENSG00000115271	ENSG00000114554
ENSG00000137449	ENSG00000153933
ENSG00000081041	ENSG00000134954
ENSG00000104903	ENSG00000166105
ENSG00000134594	ENSG00000256453
ENSG00000055130	ENSG00000085662
ENSG00000137642	ENSG00000162738
ENSG00000164938	ENSG00000140403
ENSG00000167460	ENSG00000164136
ENSG00000183735	ENSG00000189057
ENSG00000137486	ENSG00000143924
ENSG00000137501	ENSG00000134668
ENSG00000196352	ENSG00000172995
ENSG00000275962	ENSG00000075218
ENSG00000152518	ENSG00000143891
ENSG00000163171	ENSG00000168807
ENSG00000076641	ENSG00000153132
ENSG00000154642	ENSG00000114126
ENSG00000139083	ENSG00000111906
ENSG00000175938	ENSG00000168268
ENSG00000133789	ENSG00000111674
ENSG00000185420	ENSG00000170312
ENSG00000171105	ENSG00000109794
ENSG00000068028	ENSG00000214226
ENSG00000121691	ENSG00000145284
ENSG00000104517	ENSG00000257542
ENSG00000108405	ENSG00000211751
ENSG00000158470	ENSG00000139629
ENSG00000140682	ENSG00000089685
ENSG00000177674	ENSG00000183918
ENSG00000284190	ENSG00000131979
ENSG00000090376	ENSG00000136828
ENSG00000153879	ENSG00000150054
ENSG00000168297	ENSG00000152465
ENSG00000135077	ENSG00000171970
ENSG00000275031	ENSG00000115163
ENSG00000105371	ENSG00000178163
ENSG00000142252	ENSG00000197081
ENSG00000177426	ENSG00000119139
ENSG00000048052	ENSG00000100526
ENSG00000078589	ENSG00000061676
ENSG00000163406	ENSG00000145506
ENSG00000167291	ENSG00000277909
ENSG00000127955	ENSG00000135116
ENSG00000182557	ENSG00000164211
ENSG00000176533	ENSG00000106123
ENSG00000136250	ENSG00000213563
ENSG00000110841	ENSG00000186462
ENSG00000090238	ENSG00000163430
ENSG00000137193	ENSG00000065357
ENSG00000196083	ENSG00000165118
ENSG00000173334	ENSG00000066279
ENSG00000130303	ENSG00000152556
ENSG00000132744	ENSG00000107742
ENSG00000159399	ENSG00000099194
ENSG00000153071	ENSG00000106415
ENSG00000054983	ENSG00000066923
ENSG00000145088	ENSG00000151929
ENSG00000197943	ENSG00000139998
ENSG00000145703	ENSG00000132932
ENSG00000107796	ENSG00000097021
ENSG00000164741	ENSG00000129422
ENSG00000003393	ENSG00000126787
ENSG00000146425	ENSG00000158497
ENSG00000059377	ENSG00000108828
ENSG00000171604	ENSG00000134109
ENSG00000140876	ENSG00000117090
ENSG00000103490	ENSG00000139687
ENSG00000174032	ENSG00000155380
ENSG00000168918	ENSG00000138448
ENSG00000143226	ENSG00000115902
ENSG00000160216	ENSG00000117399
ENSG00000206560	ENSG00000139737
ENSG00000069020	ENSG00000213186
ENSG00000128815	ENSG00000151458
ENSG00000105329	ENSG00000178999
ENSG00000136770	ENSG00000170191
ENSG00000180694	ENSG00000136636
ENSG00000112096	ENSG00000179008
ENSG00000151702	ENSG00000198932
ENSG00000277033	ENSG00000128596
ENSG00000269821	ENSG00000057935
ENSG00000142583	ENSG00000135541
ENSG00000113648	ENSG00000138587
ENSG00000144407	ENSG00000145386
ENSG00000162437	ENSG00000135476
ENSG00000183018	ENSG00000134243
ENSG00000064601	ENSG00000111266
ENSG00000007264	ENSG00000156298
ENSG00000167280	ENSG00000143502
ENSG00000150782	ENSG00000101104
ENSG00000100055	ENSG00000123485
ENSG00000140948	ENSG00000111665
ENSG00000088305	ENSG00000169432
ENSG00000187824	ENSG00000177272
ENSG00000071967	ENSG00000165434
ENSG00000186350	ENSG00000109674
ENSG00000064115	ENSG00000024526
ENSG00000185760	ENSG00000151882
ENSG00000164691	ENSG00000121211
ENSG00000161955	ENSG00000153201
ENSG00000197442	ENSG00000087053
ENSG00000064201	ENSG00000138443
ENSG00000143162	ENSG00000136854
ENSG00000178234	ENSG00000119227
ENSG00000166949	ENSG00000104369
ENSG00000151692	ENSG00000129173
ENSG00000102034	ENSG00000269893
ENSG00000162511	ENSG00000142945
ENSG00000157703	ENSG00000184661
ENSG00000128604	ENSG00000115109
ENSG00000172236	ENSG00000131747
ENSG00000171488	ENSG00000135045
ENSG00000030582	ENSG00000175063
ENSG00000160219	ENSG00000013725
ENSG00000128805	ENSG00000197601
ENSG00000276776	ENSG00000149506
ENSG00000163219	ENSG00000078687
ENSG00000183690	ENSG00000173706
ENSG00000162645	ENSG00000071073
ENSG00000070190	ENSG00000171320
ENSG00000101236	ENSG00000150722
ENSG00000175183	ENSG00000050438
ENSG00000182095	ENSG00000275395
ENSG00000182606	ENSG00000135250
ENSG00000110799	ENSG00000115085
ENSG00000118276	ENSG00000155366
ENSG00000132334	ENSG00000198821
ENSG00000198879	ENSG00000090975
ENSG00000138031	ENSG00000134222
ENSG00000172543	ENSG00000074181
ENSG00000132357	ENSG00000100351
ENSG00000106991	ENSG00000133131
ENSG00000140199	ENSG00000158301
ENSG00000135525	ENSG00000112742
ENSG00000026025	ENSG00000186185
ENSG00000189050	ENSG00000108468
ENSG00000148841	ENSG00000161381
ENSG00000109099	ENSG00000112984
ENSG00000206190	ENSG00000117143
ENSG00000133401	ENSG00000186104
ENSG00000175806	ENSG00000177932
ENSG00000101695	ENSG00000101224
ENSG00000276935	ENSG00000163069
ENSG00000261371	ENSG00000163975
ENSG00000172164	ENSG00000223654
ENSG00000100889	ENSG00000007968
ENSG00000141873	ENSG00000145476
ENSG00000026103	ENSG00000002822
ENSG00000108861	ENSG00000119333
ENSG00000171813	ENSG00000123685
ENSG00000115756	ENSG00000123983
ENSG00000160062	ENSG00000029993
ENSG00000085449	ENSG00000173166
ENSG00000185201	ENSG00000170153
ENSG00000199135	ENSG00000184990
ENSG00000205978	ENSG00000138160
ENSG00000139370	ENSG00000139910
ENSG00000113448	ENSG00000184428
ENSG00000182670	ENSG00000197124
ENSG00000136436	ENSG00000116670
ENSG00000119535	ENSG00000148908
ENSG00000149294	ENSG00000133065
ENSG00000136867	ENSG00000183337
ENSG00000188559	ENSG00000136153
ENSG00000170385	ENSG00000109576
ENSG00000171860	ENSG00000179222
ENSG00000106665	ENSG00000137807
ENSG00000116675	ENSG00000163808
ENSG00000005189	ENSG00000217527
ENSG00000135605	ENSG00000143499
ENSG00000140873	ENSG00000140398
ENSG00000134627	ENSG00000109805
ENSG00000142538	ENSG00000118193
ENSG00000182158	ENSG00000180773
ENSG00000197142	ENSG00000143365
ENSG00000163421	ENSG00000167797
ENSG00000125827	ENSG00000135451
ENSG00000162711	ENSG00000170482
ENSG00000213445	ENSG00000082458
ENSG00000104783	ENSG00000137310
ENSG00000104205	ENSG00000143228
ENSG00000116815	ENSG00000065328
ENSG00000116793	ENSG00000213123
ENSG00000130340	ENSG00000138778
ENSG00000119655	ENSG00000134057
ENSG00000069399	ENSG00000112394
ENSG00000168916	ENSG00000128641
ENSG00000197256	ENSG00000165304
ENSG00000184584	ENSG00000198851
ENSG00000178150	ENSG00000145349
ENSG00000166900	ENSG00000106080
ENSG00000081913	ENSG00000279389
ENSG00000057657	ENSG00000106086
ENSG00000139832	ENSG00000158106
ENSG00000183696	ENSG00000109881
ENSG00000179163	ENSG00000170954
ENSG00000106003	ENSG00000157456
ENSG00000162852	ENSG00000114346
ENSG00000213903	ENSG00000010810
ENSG00000008513	ENSG00000167535
ENSG00000100034	ENSG00000051180
ENSG00000079950	ENSG00000167094
ENSG00000258227	ENSG00000162836
ENSG00000111817	ENSG00000174405
ENSG00000113742	ENSG00000170791
ENSG00000147145	ENSG00000147364
ENSG00000136048	ENSG00000139734
ENSG00000169252	ENSG00000101190
ENSG00000072274	ENSG00000180817
ENSG00000140044	ENSG00000119969
ENSG00000173085	ENSG00000088325
ENSG00000127663	ENSG00000105011
ENSG00000100599	ENSG00000021762
ENSG00000167173	ENSG00000178202
ENSG00000184384	ENSG00000123892
ENSG00000123146	ENSG00000118507
ENSG00000118855	ENSG00000177432
ENSG00000153046	ENSG00000133740
ENSG00000276561	ENSG00000154380
ENSG00000130402	ENSG00000111206
ENSG00000142599	ENSG00000137804
ENSG00000168264	ENSG00000168924
ENSG00000075651	ENSG00000156970
ENSG00000162654	ENSG00000164172
ENSG00000161011	ENSG00000171757
ENSG00000110721	ENSG00000100162
ENSG00000164604	ENSG00000136824
ENSG00000136213	ENSG00000146918
ENSG00000260916	ENSG00000169679
ENSG00000089327	ENSG00000077152
ENSG00000092871	ENSG00000126821
ENSG00000175155	ENSG00000117724
ENSG00000005893	ENSG00000164466
ENSG00000103472	ENSG00000090971
ENSG00000205302	ENSG00000148459
ENSG00000106617	ENSG00000213190
ENSG00000145287	ENSG00000108465
ENSG00000101096	ENSG00000188938
ENSG00000108175	ENSG00000139197
ENSG00000115604	ENSG00000133739
ENSG00000106868	ENSG00000165185
ENSG00000198189	ENSG00000242114
ENSG00000213625	ENSG00000096092
ENSG00000185291	ENSG00000144736
ENSG00000168779	ENSG00000225978
ENSG00000137509	ENSG00000163519
ENSG00000111912	ENSG00000137713
ENSG00000162783	ENSG00000196247
ENSG00000165424	ENSG00000112033
ENSG00000181444	ENSG00000131153
ENSG00000001036	ENSG00000187607
ENSG00000119729	ENSG00000013573
ENSG00000148288	ENSG00000173611
ENSG00000170275	ENSG00000132600
ENSG00000131759	ENSG00000137078
ENSG00000114861	ENSG00000110448
ENSG00000178726	ENSG00000181896
ENSG00000138413	ENSG00000085999
ENSG00000101577	ENSG00000282026
ENSG00000162434	ENSG00000172339
ENSG00000100068	ENSG00000124181
ENSG00000198915	ENSG00000124574
ENSG00000166340	ENSG00000165480
ENSG00000282291	ENSG00000132463
ENSG00000221823	ENSG00000231607
ENSG00000171310	ENSG00000140525
ENSG00000151348	ENSG00000073605
ENSG00000136630	ENSG00000167766
ENSG00000161638	ENSG00000112029
ENSG00000104043	ENSG00000237649
ENSG00000155849	ENSG00000165821
ENSG00000158691	ENSG00000196839
ENSG00000130584	ENSG00000132153
ENSG00000107566	ENSG00000128951
ENSG00000163154	ENSG00000111678
ENSG00000026297	ENSG00000146063
ENSG00000156427	ENSG00000123472
ENSG00000120280	ENSG00000122952
ENSG00000109323	ENSG00000168393
ENSG00000139531	ENSG00000149311
ENSG00000197872	ENSG00000229767
ENSG00000155090	ENSG00000179029
ENSG00000144655	ENSG00000080986
ENSG00000136305	ENSG00000143774
ENSG00000107816	ENSG00000138092
ENSG00000172578	ENSG00000010818
ENSG00000167261	ENSG00000164620
ENSG00000043591	ENSG00000182518
ENSG00000110013	ENSG00000182134
ENSG00000121895	ENSG00000274768
ENSG00000134061	ENSG00000110200
ENSG00000129473	ENSG00000182197
ENSG00000233276	ENSG00000138175
ENSG00000144118	ENSG00000160654
ENSG00000133317	ENSG00000005448
ENSG00000183723	ENSG00000120688
ENSG00000165914	ENSG00000166997
ENSG00000176155	RGPD1///RGPD2
ENSG00000058866	NGFRAP1
ENSG00000126264	LOC389043
ENSG00000181722	LOC100292909
ENSG00000126882	S1PR3
ENSG00000124782	LOC100132999
ENSG00000182162	LOC100132741
ENSG00000067182	ODZ1
ENSG00000059728	WBP5
ENSG00000171608	FLJ40330
ENSG00000068697	LOC641518
ENSG00000141068	MGC5566
ENSG00000010671	LOC284757
ENSG00000157259	D4S234E///FOXP1
ENSG00000130592	ZAK
ENSG00000065615	LOC100129447
ENSG00000163867	C13ORF18
ENSG00000160961	C13ORF15
ENSG00000126545	CAMK1D///LOC283070
ENSG00000122861	XGPY2
ENSG00000141526	LAT///SPNS1
ENSG00000186716	C14ORF64
ENSG00000115170	CR1///CR1L
ENSG00000082805	LOC100131993
ENSG00000168010	IGH@///IGHA1///IGHD///IGHG1///IGHG3///IGHG4///IGHM///IGHV3-23///IGHV4-31///LOC100290146///LOC100290528
ENSG00000198223	MGC70870
ENSG00000164535	2008-01-09
ENSG00000165097	LOC727820
ENSG00000068383	KIAA1377
ENSG00000143702	PCNXL2
ENSG00000108840	GALNT2///LOC100132910
ENSG00000182179	LOC100127983
ENSG00000181192	HIST1H2BG
ENSG00000079335	C10ORF58
ENSG00000159840	SGEF
ENSG00000134508	LOC728613
ENSG00000217128	C5ORF32
ENSG00000118640	FLJ38379
ENSG00000184988	RBM9
ENSG00000067066	IGH@///IGHA1///IGHA2///IGHG1///IGHG3///IGHM///IGHV4-31
ENSG00000124151	IGH@///IGHA1///IGHA2///IGHD///IGHG1///IGHG3///IGHG4///IGHM///IGHV4-31///LOC100290146///LOC100290528
ENSG00000167461	KIAA0114
ENSG00000049245	OVOS///OVOS2
ENSG00000136643	FAM91A2///FLJ39739///LOC100132057///LOC100286793///LOC728855///LOC728875
ENSG00000179833	LOC283508
ENSG00000051523	LOC728606
ENSG00000158715	C5ORF25
ENSG00000072786	FAM173A
ENSG00000152689	IGH@///IGHA1///IGHA2///IGHD///IGHG1///IGHG3///IGHG4///IGHM///IGHV3-23///LOC100126583///LOC100290146///LOC652128
ENSG00000144455	LOC202181
ENSG00000149150	2001-01-09
ENSG00000166012	FAM127A
ENSG00000142892	FAM92A1
ENSG00000120899	C11ORF75
ENSG00000160190	LOC100128590
ENSG00000068305	NCRNA00118
ENSG00000093010	FLJ22536
ENSG00000169567	C14ORF145
ENSG00000104774	C1ORF97
ENSG00000185947	CCDC64
ENSG00000100784	HDHD1A
ENSG00000137478	FLJ39739
ENSG00000156273	LOC728855
ENSG00000085117	CCDC109B
ENSG00000140497	KIAA0922
ENSG00000126351	IGHG1///IGHM///LOC100133862
ENSG00000160223	MGC29506
ENSG00000163602	C6ORF192
ENSG00000065923	FYB
ENSG00000175048	C21ORF105
ENSG00000049618	FAM69A
ENSG00000185344	CXORF57
ENSG00000198792	IL23A///TRBV19
ENSG00000084112	LOC100287598///LOC100294352
ENSG00000103319	ACPL2
ENSG00000172889	GOLGA2B
ENSG00000197063	SQRDL
ENSG00000162889	C5ORF39
ENSG00000146232	C6ORF174
ENSG00000108061	ANKRD20A1///ANKRD20A2///ANKRD20A3///ANKRD20A4///ANKRD20A5///C21ORF81///LOC100132733///LOC644339
ENSG00000118689	GCET2
ENSG00000100242	FAM72A///FAM72B///FAM72C
ENSG00000008869	ADORA2A///CYTSA
ENSG00000241878	CASC5
ENSG00000171100	SEPW1
C1ORF186	FAM27E1///FAM27E2///FAM27E3
C1ORF228	CARKD
KIAA0125	CMAH
FAM30A///KIAA0125	LOC649305
DEPDC6	CXORF50B
FAM46A	C9ORF95
EMR2	H2BFXP
FAM26F	CCDC74A///CCDC74B
C5ORF23	LDOC1L
FLJ41484	C21ORF81
PTPLAD2	LOC284749
ID2///ID2B	MGC16121
SIGLECP3	IGH@///IGHA1///IGHA2///IGHD///IGHG1///IGHG3///IGHG4///IGHM///IGHV4-31///LOC100126583///LOC652128
SGK223	LOC283278
LOC285628	ZNF286A///ZNF286B
LOC728498	C6ORF129
CLEC12A///CLEC12B	C6ORF147
LOC339862	FAM27E1///FAM27E3
LOC100132169	C7ORF46
C1ORF150	C13ORF23
WIT1	LOC100130360
LOC149134	LOC344595
MOBKL2B	IGH@///IGHA1///IGHG1///IGHM
GPR114	RGS8///SDHAP3
C10ORF47	ACCN2
C16ORF5	LOC645166
FLJ13197	HIST1H1D
OBFC2A	DDX11///DDX12///LOC642846
LASS6	HMGB3L1
DKFZP434L187	NCRNA00094
LOC729222///PPFIBP1	LOC100290714///MGC72080///OR7E35P///OR7E37P
FLJ30901	ALS2CR4
LOC100288730	SEPT9
LOC284454	SGOL2
LOC100289246	MARCH1
FLJ90757	WHSC1
C5ORF62	DLEU2///DLEU2L
TNFSF12-TNFSF13///TNFSF13	FAM158A
TPSAB1///TPSB2	C6ORF204
AGPAT9	FAM55C
C10ORF128
C20ORF200
MUC8
GP1BB///SEPT5
AK3L1
LOC100287017
C8ORF44///SGK3
C3ORF54
C10ORF54
FLJ10357
C17ORF60
PPIL4///ZC3H12D
FAM101B
LOC283887
LOC285972
C22ORF9
MIR21///TMEM49
PVRL2
DISC1///TSNAX-DISC1
CRAMP1L
LOC100129907
C10ORF125
LOC100127972
C16ORF93
APOB48R
TMEM192///ZNF320
LOC100129034
C14ORF106
FLJ36031
FLJ38717
KIAA1147
FAM134A
CYTSB
C8ORF60
LOC100132884
CEP110
