# Supplementary material for: In Silico Integration of Transcriptome and Interactome Predicts an ETP-ALL-Specific Transcriptional Footprint that Decodes its Developmental Propensity
Source: Front Cell Dev Biol. 2022 May 13;10:899752. doi: 10.3389/fcell.2022.899752 (PMC9138408; doi:10.3389/fcell.2022.899752)
Supplement: Supplementary file 4 [file Table6.XLSX]

## Sheet: Altered complexes in ETP-ALL
Term	P-value	Adjusted P-value	Old P-value	Old Adjusted P-value	Odds Ratio	Combined Score	Genes
SERPINA1-ELA2 complex (human)	0.000156877	0.004471	0	0	39498	346004	SERPINA1;ELANE
SERPINA1-CTSG complex (human)	0.000156877	0.004471	0	0	39498	346004	SERPINA1;CTSG
Amyloid beta protein oligomer (human)	0.0125499	0.0557717	0	0	19749	86462	APP
TALL1 homo-oligomer complex (human)	0.0125499	0.0557717	0	0	19749	86462	TNFSF13B
SMAD6-HOXA9 complex (human)	0.0249429	0.0557717	0	0	78.992	291.572	HOXA9
Lef1-Tle1 complex (mouse)	0.0249429	0.0557717	0	0	78.992	291.572	LEF1
EGR-EP300 complex (human)	0.0249429	0.0557717	0	0	78.992	291.572	EGR1
SERPINA3-CTSG complex (human)	0.0249429	0.0557717	0	0	78.992	291.572	CTSG
ITGB1-ITGA9 complex (human)	0.0249429	0.0557717	0	0	78.992	291.572	ITGA9
HGF-Met complex (human)	0.0249429	0.0557717	0	0	78.992	291.572	HGF
S100A10-annexin 2 complex (mouse)	0.0249429	0.0557717	0	0	78.992	291.572	ANXA2
APP-TOMM40 complex (human)	0.0249429	0.0557717	0	0	78.992	291.572	APP
APP-TIMM23 complex (human)	0.0249429	0.0557717	0	0	78.992	291.572	APP
TCF4-CTNNB1 complex (human)	0.0249429	0.0557717	0	0	78.992	291.572	TCF4
SHARP-CtBP complex (human)	0.0371811	0.0557717	0	0	39.494	130.012	CTBP2
ITGA2b-ITGB3-CD9 complex (human)	0.0371811	0.0557717	0	0	39.494	130.012	CD9
Lef1-Tle1-Ctnnb1 complex (mouse)	0.0371811	0.0557717	0	0	39.494	130.012	LEF1
nNos-Capon-Dexras1 complex (mouse)	0.0371811	0.0557717	0	0	39.494	130.012	RASD1
Itga9-Itgb1-Thbs1 complex (mouse)	0.0371811	0.0557717	0	0	39.494	130.012	ITGA9
ITGA9-ITGB1-VEGFC complex (human)	0.0371811	0.0557717	0	0	39.494	130.012	ITGA9
ITGA9-ITGB1-VEGFA complex (human)	0.0371811	0.0557717	0	0	39.494	130.012	ITGA9
ITGA6-ITGB4-CD9 complex (human)	0.0371811	0.0557717	0	0	39.494	130.012	CD9
ITGA9-ITGB1-ADAM8 complex (human)	0.0371811	0.0557717	0	0	39.494	130.012	ITGA9
ITGA9-ITGB1-ADAM9 complex (human)	0.0371811	0.0557717	0	0	39.494	130.012	ITGA9
ITGA9-ITGB1-VCAM1 complex (human)	0.0371811	0.0557717	0	0	39.494	130.012	ITGA9
ITGA9-ITGB1-TNC complex (human)	0.0371811	0.0557717	0	0	39.494	130.012	ITGA9
ITGA9-ITGB1-ADAM15 complex (human)	0.0371811	0.0557717	0	0	39.494	130.012	ITGA9
APP-FE65-LRP complex (human)	0.0371811	0.0557717	0	0	39.494	130.012	APP
ITGA9-ITGB1-FIGF complex (human)	0.0371811	0.0557717	0	0	39.494	130.012	ITGA9
ITGA9-ITGB1-ADAM12 complex (human)	0.0371811	0.0557717	0	0	39.494	130.012	ITGA9
AR-AKT-APPL complex (human)	0.0371811	0.0557717	0	0	39.494	130.012	APPL1
TRPV5-S100A10-annexin 2 complex (mouse)	0.0371811	0.0557717	0	0	39.494	130.012	ANXA2
FE65-TSHZ3-HDAC1 complex (human)	0.0371811	0.0557717	0	0	39.494	130.012	TSHZ3
TCF4-CTNNB1-EP300 complex (human)	0.0371811	0.0557717	0	0	39.494	130.012	TCF4
ITGA9-ITGB1-SPP1 complex (human)	0.0371811	0.0557717	0	0	39.494	130.012	ITGA9
TCF4-CTNNB1-CREBBP complex (human)	0.0371811	0.0557717	0	0	39.494	130.012	TCF4
CDC2-CCNB1-PTCH1 complex (human)	0.0371811	0.0557717	0	0	39.494	130.012	PTCH1
AMY-1-S-AKAP84-RII-beta complex (human)	0.0371811	0.0557717	0	0	39.494	130.012	PRKAR2B
TDT-TDIF2-core-histone complex (human)	0.0492663	0.0702044	0	0	26.328	79.2609	DNTT
TF-FVIIa-FXa-TFPI complex (human)	0.0492663	0.0702044	0	0	26.328	79.2609	TFPI
TNF-alpha/NF-kappa B signaling complex 9 (human)	0.0612003	0.0830576	0	0	19.745	55.1597	FKBP5
TCF4-CTNNB1-SUMO1-EP300-HADAC6 complex (human)	0.0612003	0.0830576	0	0	19.745	55.1597	TCF4
Ikaros-NuRD complex (mouse)	0.0729852	0.0924479	0	0	15.7952	41.3439	IKZF2
ITGA2b-ITGB3-CD9-GP1b-CD47 complex (human)	0.0729852	0.0924479	0	0	15.7952	41.3439	CD9
TNF-alpha/NF-kappa B signaling complex 8 (human)	0.0729852	0.0924479	0	0	15.7952	41.3439	FKBP5
Caveolar macromolecular signaling complex (mouse)	0.0846227	0.104859	0	0	13.162	32.5043	PRKAR2B
NuA4/Tip60-HAT complex B (human)	0.0961147	0.111807	0	0	11.2811	26.4228	EPC1
SMN containing complex (human)	0.0961147	0.111807	0	0	11.2811	26.4228	LGALS3
TNF-alpha/NF-kappa B signaling complex 7 (human)	0.0961147	0.111807	0	0	11.2811	26.4228	FKBP5
DMAP1-associated complex (human)	0.118669	0.13263	0	0	8.77333	18.6996	EPC1
KCNQ1 macromolecular complex (human)	0.118669	0.13263	0	0	8.77333	18.6996	PRKAR2B
Ikaros complex (mouse)	0.140663	0.154189	0	0	7.17745	14.0778	IKZF2
NuA4/Tip60-HAT complex A (human)	0.172634	0.185662	0	0	5.63857	9.90463	EPC1
NuA4/Tip60 HAT complex (human)	0.183025	0.193193	0	0	5.2624	8.93626	EPC1
CtBP complex (human)	0.193286	0.200315	0	0	4.93325	8.10821	CTBP2
CDC5L complex (human)	0.315563	0.321198	0	0	2.72	3.13724	TCF4
Ribosome, cytoplasmic (human)	0.64122	0.64122	0	0	0.98345	0.437029	RPS4Y1
