# Supplementary material for: In Silico Integration of Transcriptome and Interactome Predicts an ETP-ALL-Specific Transcriptional Footprint that Decodes its Developmental Propensity
Source: Front Cell Dev Biol. 2022 May 13;10:899752. doi: 10.3389/fcell.2022.899752 (PMC9138408; doi:10.3389/fcell.2022.899752)
Supplement: Supplementary file 8 [file Table5.XLSX]

## Sheet: Altered pathways across ETP-ALL
Term	P-value	Adjusted P-value	Old P-value	Old Adjusted P-value	Odds Ratio	Combined Score	Genes
Estrogen Response Late	3.69352e-08	1.66208e-06	0	0	6.72148	115.032	BTG3;FOXC1;SERPINA1;SLC24A3;TPBG;AREG;FABP5;PRKAR2B;CA2;NRIP1;CD9;TPSAB1;S100A9;MEST;FKBP5
Estrogen Response Early	1.55329e-06	2.32993e-05	0	0	5.71397	76.4252	FOXC1;SLC24A3;ZNF185;BCL11B;TPBG;RHOBTB3;AREG;GJA1;SYNGR1;BHLHE40;NRIP1;HES1;FKBP5
Complement	1.55329e-06	2.32993e-05	0	0	5.71397	76.4252	FCN1;CR2;SERPINA1;CFH;GATA3;DPP4;LGALS3;CA2;KYNU;S100A12;CTSH;S100A9;HSPA1A
Apoptosis	3.74519e-05	0.00035356	0	0	5.3854	54.8904	CD2;APP;LGALS3;BTG3;HGF;IL1B;LEF1;TNFSF10;EMP1;CD14
IL-2/STAT5 Signaling	4.50401e-05	0.00035356	0	0	4.76886	47.7266	SOCS2;NT5E;CA2;PTCH1;BHLHE40;FGL2;TNFSF10;EMP1;RORA;IKZF2;HOPX
TNF-alpha Signaling via NF-kB	4.71414e-05	0.00035356	0	0	4.74339	47.2553	EGR1;BTG3;TUBB2A;CEBPD;IL1B;KYNU;BHLHE40;SIK1;HES1;AREG;CXCL2
mTORC1 Signaling	0.000986333	0.00493167	0	0	3.80819	26.3584	TES;BHLHE40;FGL2;CXCR4;CD9;IFI30;BCAT1;PSPH;SKAP2
Epithelial Mesenchymal Transition	0.000986333	0.00493167	0	0	3.80819	26.3584	GJA1;NT5E;VCAN;CDH2;ANPEP;AREG;EDIL3;MEST;CTHRC1
KRAS Signaling Up	0.000986333	0.00493167	0	0	3.80819	26.3584	CFH;CA2;IL1B;EMP1;CXCR4;PPBP;TFPI;TRIB2;ETV5
Coagulation	0.0018146	0.00816569	0	0	4.29627	27.1176	CFD;DPP4;SERPINA1;CFH;APOC2;CTSH;CD9
UV Response Dn	0.00230996	0.00944982	0	0	4.10686	24.9308	GJA1;PLCB4;ANXA2;PRKAR2B;BHLHE40;KIT;TFPI
Reactive Oxygen Species Pathway	0.00329556	0.0123584	0	0	7.09096	40.5261	PDLIM1;PRDX2;MGST1;MPO
IL-6/JAK/STAT3 Signaling	0.00479397	0.0165945	0	0	4.87483	26.0335	IL1B;PDGFC;CD9;DNTT;CD14
Interferon Alpha Response	0.00756184	0.0243059	0	0	4.34274	21.2128	IFI27;LPAR6;MX1;IFI30;IFI44L
Hypoxia	0.0133745	0.0376159	0	0	2.90691	12.5416	TES;ANXA2;TPBG;BHLHE40;CXCR4;RORA;PAM
Interferon Gamma Response	0.0133745	0.0376159	0	0	2.90691	12.5416	IFI27;CFH;FGL2;MX1;TNFSF10;IFI30;IFI44L
Apical Surface	0.0177185	0.046902	0	0	5.81471	23.4516	APP;MAL;GATA3
Inflammatory Response	0.0407996	0.0966305	0	0	2.46855	7.89709	IL18RAP;RGS1;IL1B;TPBG;TNFSF10;CD14
Allograft Rejection	0.0407996	0.0966305	0	0	2.46855	7.89709	SRGN;CD2;IL18RAP;IL1B;BCAT1;ELANE
Cholesterol Homeostasis	0.066167	0.148876	0	0	3.35268	9.10445	LGALS3;FABP5;CD9
Angiogenesis	0.074805	0.160296	0	0	4.65745	12.0762	APP;VCAN
Wnt-beta Catenin Signaling	0.0974321	0.186713	0	0	3.95763	9.21573	PTCH1;LEF1
Apical Junction	0.107879	0.186713	0	0	2.03815	4.53844	VCAN;NEGR1;NRXN2;SKAP2;ITGA9
Xenobiotic Metabolism	0.107879	0.186713	0	0	2.03815	4.53844	CA2;GAD1;KYNU;MAN1A1;BCAT1
Glycolysis	0.107879	0.186713	0	0	2.03815	4.53844	NT5E;VCAN;TPBG;CXCR4;PAM
heme Metabolism	0.107879	0.186713	0	0	2.03815	4.53844	PRDX2;SDCBP;CA1;CA2;HBB
Androgen Response	0.131162	0.218603	0	0	2.45078	4.97833	MAF;HPGD;FKBP5
Myogenesis	0.243348	0.377609	0	0	1.61555	2.2832	CFD;APP;BHLHE40;IGFBP7
p53 Pathway	0.243348	0.377609	0	0	1.61555	2.2832	APP;ZBTB16;IFI30;PTPN14
Fatty Acid Metabolism	0.318628	0.462524	0	0	1.52919	1.74898	HPGD;CA2;XIST
UV Response Up	0.318628	0.462524	0	0	1.52919	1.74898	BTG3;CA2;CXCL2
Notch Signaling	0.33266	0.467804	0	0	2.54426	2.8003	HES1
Hedgehog Signaling	0.365589	0.498531	0	0	2.25303	2.2671	PTCH1
Pancreas Beta Cells	0.3969	0.525309	0	0	2.02154	1.86805	DPP4
KRAS Signaling Dn	0.460216	0.591707	0	0	1.20059	0.931728	ZBTB16;MX1;IFI44L
TGF-beta Signaling	0.494849	0.618561	0	0	1.48649	1.04575	NOG
DNA Repair	0.563798	0.6857	0	0	1.06377	0.609603	SDCBP;SMAD5
Protein Secretion	0.703387	0.832959	0	0	0.827537	0.291167	PAM
PI3K/AKT/mTOR Signaling	0.735408	0.848548	0	0	0.755577	0.232211	CXCR4
Unfolded Protein Response	0.760968	0.856089	0	0	0.701321	0.191576	TUBB2A
Spermatogenesis	0.819268	0.899196	0	0	0.585522	0.116721	GAD1
G2-M Checkpoint	0.921023	0.921023	0	0	0.392965	0.0323294	PURA
Adipogenesis	0.921023	0.921023	0	0	0.392965	0.0323294	RAB34
Myc Targets V1	0.921023	0.921023	0	0	0.392965	0.0323294	HDDC2
Oxidative Phosphorylation	0.921023	0.921023	0	0	0.392965	0.0323294	OAT
