# Supplementary material for: In Silico Integration of Transcriptome and Interactome Predicts an ETP-ALL-Specific Transcriptional Footprint that Decodes its Developmental Propensity
Source: Front Cell Dev Biol. 2022 May 13;10:899752. doi: 10.3389/fcell.2022.899752 (PMC9138408; doi:10.3389/fcell.2022.899752)
Supplement: Supplementary file 9 [file Table7.XLSX]

## Sheet: SD list
gene	SD (Standard Deviation)
XIST	4.2222
EDIL3	3.57494
GJA1	3.48649
HOXA9	3.48507
GTSF1	3.47454
RPS4Y1	3.37837
DNTT	3.25215
GATA3	3.21782
SUCNR1	3.19596
CTHRC1	3.18841
PDGFC	3.17317
PROM1	3.11068
MGST1	3.1095
DUXAP10	3.07427
EPC1	3.03855
KDM5D	2.99493
NEGR1	2.98029
TRA	2.97578
MCTP2	2.95823
C2orf27A	2.95737
C1QTNF4	2.94966
TRD	2.9457
TES	2.91131
CYorf15B	2.88634
KIT	2.87375
UMODL1	2.87005
GIMAP6	2.86778
CYTL1	2.85789
LYZ	2.8493
DDX3Y	2.83172
RASD1	2.83081
LAPTM4B	2.82985
HBG1	2.82374
FLRT2	2.82094
HPGD	2.81642
SPINK2	2.81032
NGFRAP1	2.80725
IGF2BP2	2.80657
ARHGAP32	2.80248
IRX3	2.77641
GOLIM4	2.76251
UBE2E3	2.73831
LPCAT2	2.73723
IRX1	2.73397
BCL11B	2.73377
CLCA1	2.70989
EIF1AY	2.6999
CFH	2.6991
IFI44L	2.69855
NRIP1	2.69332
TPBG	2.68218
MYADM	2.65679
ELANE	2.65276
PDLIM1	2.64846
IL8	2.64123
STK31	2.63316
RGS2	2.61755
IGLL1	2.61191
ZNF711	2.6075
KYNU	2.60351
SCN3A	2.60194
MEST	2.59821
FABP5	2.59152
VANGL1	2.58518
CPA3	2.5746
PAM	2.57349
FAM46A	2.56893
FAM171A1	2.55947
CCL1	2.54975
IL1B	2.53799
FLJ39632	2.53477
CD9	2.5276
CYorf15A	2.5256
IKZF2	2.52553
HBA1	2.50914
S100A12	2.50898
HOXA10	2.5046
HOXA5	2.50324
CTSH	2.50115
HLA-DRB4	2.4987
TMEM200A	2.49724
ANPEP	2.49616
LGR5	2.49184
RAB27B	2.47906
VCAN	2.46935
PLCB4	2.46856
SKAP2	2.46609
MPO	2.45863
AREG	2.45009
GXYLT2	2.44906
FKBP5	2.44502
LOC339862	2.43296
HOXC6	2.431
SPG20	2.4309
FCN1	2.42238
ITGA9	2.42036
CXCL2	2.41697
PBX3	2.41609
RORA	2.41435
LPAR6	2.40309
OLIG1	2.40246
FOXC1	2.39353
ANGPT2	2.39087
LOC728606	2.38588
EGR1	2.3855
S100A8	2.38306
SOCS2	2.37515
MNDA	2.37073
CTBP2	2.3697
CD2	2.36353
NT5E	2.36279
CSTA	2.35358
RAB34	2.3415
PTCH1	2.3382
SDCBP	2.33327
KCTD12	2.32664
MX1	2.32048
CFD	2.32024
GPR171	2.3127
EMP1	2.31185
ZNF521	2.31074
ZDHHC2	2.30889
TUBB2A	2.30862
PLEKHA5	2.30569
GAD1	2.30067
HES1	2.29866
TRBV27	2.29226
RGS1	2.28916
NOG	2.28722
C12orf59	2.28158
TCF4	2.2796
LOC100132169	2.27882
ANXA2	2.27687
SRGN	2.26861
CD14	2.26847
HDGFRP3	2.26349
LEF1	2.26342
TFPI	2.26167
CR2	2.25871
CEBPD	2.25472
TCTEX1D1	2.25155
ZNF185	2.24338
MSRB3	2.24227
CD33	2.24088
IGJ	2.24005
TNFSF10	2.2381
SLC40A1	2.23579
CXCR4	2.225
PSPH	2.22108
IFI30	2.22032
CLEC11A	2.21571
SLC44A1	2.21542
LOC149134	2.21068
FCER1A	2.21051
CALN1	2.20883
HBM	2.20626
GRB10	2.20565
SIK1	2.20342
BCAT1	2.20324
HBB	2.2022
C13orf15	2.20194
SYNGR1	2.20184
SERPINA1	2.20176
C1orf186	2.20108
RAB7B	2.19709
CLEC7A	2.19261
IGH	2.19226
HGF	2.19194
S100A9	2.1892
PTPN14	2.1836
HLA-DPA1	2.18057
PRKAR2B	2.17797
TANC1	2.17368
CA1	2.17054
BCL11A	2.17053
RCBTB2	2.16998
BAMBI	2.16674
OBSL1	2.16543
LOC202181	2.16541
MYO18B	2.16313
TSHZ3	2.16114
GIMAP8	2.16069
IFI27	2.15323
QKI	2.14878
BACH2	2.14791
PDE3B	2.14667
ZBTB16	2.14665
RAB32	2.14541
HSPA1A	2.13838
FAT3	2.13722
PLBD1	2.1371
PPBP	2.13506
HDDC2	2.13194
APPL1	2.13163
RNASE2	2.12843
SLC24A3	2.12194
FGL2	2.11921
MAF	2.11642
MAL	2.10959
CCL3	2.10719
NRXN2	2.09943
MS4A3	2.09729
CTSG	2.09704
LGALS3	2.09513
IL18RAP	2.09136
PTH2R	2.08821
PTPRN2	2.08802
APP	2.08731
WBP5	2.08707
MAN1A1	2.08282
NLRP2	2.07783
BHLHE40	2.07538
NPR3	2.07492
KIAA0087	2.07386
MYEF2	2.07026
FAM43A	2.06509
DKFZP434L187	2.06365
CLIP3	2.06216
CA2	2.06172
TNS3	2.05976
KLHL13	2.05921
BTG3	2.0576
SCGB3A1	2.05653
MN1	2.05391
GOLGA8A	2.04701
TESC	2.04292
KIAA0368	2.04206
TPSAB1	2.04156
FZD6	2.04005
PURA	2.03987
RHOBTB3	2.03768
UBE2E2	2.03448
DOCK5	2.03425
LOC727820	2.03156
VSTM1	2.03131
TRAF5	2.03109
IGFBP7	2.03042
LOC643529	2.02956
PRSS21	2.02704
PRDX2	2.0227
APOC2	2.02049
TRIB2	2.02018
OAT	2.01924
HOPX	2.01778
CDH2	2.01512
TNFSF13B	2.01078
PCDH10	2.01067
CBLN2	2.00886
SMAD5	2.00708
DPP4	2.00147
ETV5	2.00068
HLA-DRA	1.99931
VPREB1	1.99917
TARP	1.999
FGR	1.99833
SDK2	1.99446
PYHIN1	1.99344
SAMHD1	1.99236
NDST3	1.98832
CD36	1.98728
STAP1	1.98706
CCNA1	1.98437
FOSB	1.98397
GIMAP5	1.98133
FAM91A2	1.98105
SCN7A	1.98074
FBN1	1.98017
F2RL1	1.97676
NR4A2	1.9751
B3GNT5	1.97447
VWF	1.97347
CPVL	1.97261
MPEG1	1.97229
BCL2A1	1.97224
HLA-DPB1	1.97195
KLF12	1.9696
LOC654433	1.96945
FLJ41484	1.9689
GUCY1B3	1.96819
PRSS2	1.96819
KRT18	1.96685
GPR183	1.96424
PARP8	1.96404
CAMK4	1.96395
MAFB	1.96367
MICAL2	1.96166
CD302	1.95911
TMPRSS3	1.95811
LOC100132741	1.95637
ALOX5	1.95612
KLF4	1.95534
GATM	1.95444
TNFRSF10B	1.95227
CHI3L2	1.95135
CSGALNACT1	1.95035
POU4F1	1.94966
MS4A7	1.94931
CYBB	1.94912
SLC4A1	1.94839
IL7R	1.94765
PLK2	1.94402
FCER1G	1.94249
MEIS1	1.94245
SGK1	1.94074
CSF2RB	1.9382
FAM108B1	1.93772
STAT4	1.937
FPR1	1.93684
CST3	1.93448
PRKD3	1.93405
DEFA1	1.93301
CEBPA	1.93051
PTGS1	1.92553
SH3BP5	1.92404
C13orf18	1.92358
ARSD	1.92289
SEPT11	1.92167
ZAK	1.92166
MXRA7	1.92082
CAPN2	1.92062
CLECL1	1.91891
CEBPG	1.91841
SNHG8	1.91722
MYO6	1.91593
EPSTI1	1.91451
SNRPN	1.91353
KLHL9	1.91151
MAFF	1.9114
TBC1D9	1.91009
LOC285628	1.90871
MAP1A	1.90574
GPD2	1.90516
C20orf200	1.90409
KCNQ5	1.90363
ARL4C	1.90344
ZNF503	1.8995
DLL1	1.89795
RIMKLB	1.89601
NID2	1.89544
LRP11	1.89357
FRY	1.89135
TOB1	1.89072
BIK	1.89004
LILRB1	1.88937
NAMPT	1.88808
EFNB2	1.88639
CD7	1.88582
ANKRD50	1.88554
TNFSF4	1.88543
MDFIC	1.88519
AZU1	1.88506
LILRB2	1.88084
PHACTR2	1.87936
PTPRK	1.87934
PDZD8	1.87898
CNRIP1	1.87729
NR4A3	1.87567
LOC100132999	1.8753
FNIP2	1.87514
AK7	1.8749
MGC9913	1.87389
PELI1	1.87328
CAST	1.87293
TASP1	1.87046
CLIP4	1.86917
ATP11B	1.8686
JMY	1.8684
S100A10	1.8682
RUFY3	1.86645
IGF2R	1.86524
PTH2	1.86375
CLIC5	1.86333
C4orf48	1.86155
TPD52	1.85969
RORB	1.85711
SLC18A2	1.857
HCK	1.85689
ATP9A	1.85633
REEP3	1.85537
HNRPLL	1.8533
NPTX2	1.85114
ALCAM	1.84901
SERPINE1	1.8479
BAALC	1.84767
CYP51A1	1.84754
MARCKS	1.84636
CD109	1.84627
SLC2A5	1.8438
AHSP	1.84207
CRNDE	1.83982
LTF	1.83929
CD164	1.83668
HLA-DRB1	1.83651
ZSWIM6	1.83645
LAMC1	1.83562
HLA-DQA1	1.83293
PLAUR	1.83105
KLF6	1.831
PDE4B	1.83002
DST	1.82618
HIVEP3	1.8257
RASSF4	1.82539
CSMD1	1.8253
FAR1	1.82492
TUBB6	1.82347
SEPP1	1.82315
VEGFA	1.82148
KIAA0114	1.81996
PRKCA	1.81952
PROK2	1.81823
DEPDC6	1.81655
ANXA5	1.81605
CRIM1	1.81556
CTNNA1	1.81201
GYPA	1.81106
PDZD2	1.81007
KANK1	1.80643
ADAMTS1	1.80494
CRIP1	1.80385
CR1	1.80367
CLEC4E	1.80203
SLFN5	1.80033
ARHGAP22	1.79918
PRR5L	1.79717
ALDH1A1	1.79681
ANKRD33B	1.7967
FLJ22536	1.79426
CD200	1.79384
NCAM1	1.79259
ATF3	1.79174
PRPS2	1.79047
ALAS2	1.79021
ADCYAP1	1.7895
GLUL	1.78896
TYROBP	1.78889
PTPLAD2	1.78826
PHLDB2	1.78559
FERMT2	1.78557
NIPAL2	1.78535
ADAMTS3	1.78431
IGFBP5	1.78389
TMEM64	1.78243
GPR27	1.78134
TSC22D3	1.7809
CCL4	1.78072
TRIO	1.77897
TSPAN2	1.77882
ADAMTS18	1.77829
SLC4A4	1.77824
CLEC12A	1.77804
DDIT4	1.77771
TNFRSF19	1.77666
NAV1	1.77628
GATA2	1.77574
LDLR	1.77515
C20orf197	1.77485
PON2	1.77337
TRIB1	1.77263
MTMR2	1.77103
PIWIL4	1.76988
CX3CR1	1.76922
CDKN1C	1.7684
LOC389834	1.76811
STARD4	1.76696
AGPAT9	1.76659
CLDN5	1.76631
CD59	1.76541
CSNK1G3	1.76473
RGPD1	1.76208
ADCY9	1.76195
CCND1	1.76108
RGPD5	1.7599
BEND4	1.75849
GCA	1.75411
GIMAP7	1.75307
SLC7A7	1.75301
TFEC	1.75291
MYCN	1.7509
F13A1	1.74865
CEP70	1.74782
RAB31	1.74763
LCK	1.7451
CDKN2A	1.74395
ZFHX3	1.74366
CYP1B1	1.74175
AK3L1	1.74097
CEACAM6	1.74095
CD69	1.73874
MS4A6A	1.73849
SOCS3	1.73698
IRAK3	1.73411
EPB41L2	1.73347
RRAS2	1.733
SCD5	1.73175
LTB	1.73142
PRSS1	1.73041
HOXB3	1.72993
NCF2	1.72889
NAPSB	1.72807
PTAFR	1.72674
DLC1	1.72624
C5orf43	1.72572
PKP4	1.7255
RDX	1.72539
C21orf91	1.72202
KRT72	1.72168
FLT3	1.72088
TTC28	1.71977
SCD	1.7186
GNLY	1.71824
IGK	1.71752
DPYSL2	1.71603
ID2	1.71504
C1orf21	1.71481
COTL1	1.71477
CREM	1.71405
CD34	1.71226
HOXA7	1.71003
GNAI1	1.70969
PABPC1L	1.70863
GIMAP1	1.7058
WASL	1.70476
HDC	1.70412
TIMP1	1.7033
ZNF518B	1.70288
OCLN	1.70273
FLJ90757	1.70241
BASP1	1.70224
PPM1H	1.70213
ENPP2	1.70073
OLFM4	1.7001
MGC70870	1.69998
PLS3	1.69951
FOSL2	1.6992
RAB13	1.69915
GZMA	1.69908
YES1	1.69875
FBLN5	1.69771
DTD1	1.69688
MYLIP	1.69652
FKBP4	1.69566
DIAPH2	1.69521
MBP	1.69384
SH3BP4	1.69357
C13orf23	1.69313
TIMP2	1.69015
C5orf23	1.6896
NAIP	1.6877
GALNT11	1.68697
CD93	1.68545
RHOU	1.68291
ST18	1.68244
SLC2A3	1.6809
TNFAIP3	1.68052
CLEC4A	1.67883
NKX3-1	1.67864
CSDA	1.67838
LRRC28	1.67801
KLHL14	1.677
WIT1	1.67692
ACSL1	1.67613
TSIX	1.67587
SOS1	1.67581
FAT1	1.67491
KCTD15	1.67465
MAGED1	1.67409
ME3	1.67303
TET2	1.67301
HOXA13	1.67296
PTPRD	1.67191
CHFR	1.67075
WASF1	1.67064
ZCCHC2	1.66979
FRMD6	1.66653
IGHM	1.66611
SSFA2	1.66574
HOXA3	1.66568
CMTM7	1.66568
LAT	1.66544
BIRC7	1.66302
PVRIG	1.66287
GPR125	1.6626
EPAS1	1.66215
FAM129A	1.66119
TC2N	1.66089
CHD7	1.66062
FSCN1	1.66017
CKAP4	1.65965
ZDHHC21	1.65893
SYTL2	1.65822
GGH	1.65556
IL7	1.65542
MAP7	1.65492
FOS	1.65429
IL18	1.65375
BLVRA	1.65184
PTN	1.65148
ARAP3	1.65021
C10orf47	1.64956
SPRY2	1.64924
SMAD1	1.64752
TRPS1	1.64717
KIAA1211	1.64713
IGSF6	1.64655
GPR85	1.64627
NCRNA00173	1.64241
SQRDL	1.64196
DUSP6	1.64192
WDFY3	1.64131
FOXF1	1.64116
ARMCX2	1.64032
COL24A1	1.64007
CBX1	1.64007
KIRREL3	1.6398
SPOP	1.63934
MIPEP	1.6392
GABARAPL1	1.63862
MEIS2	1.6385
AEBP1	1.63797
LMO4	1.63719
SLFN11	1.63636
MYH10	1.63589
TIE1	1.63536
ERP29	1.6346
CD96	1.63401
RNASE6	1.63374
CLEC5A	1.6337
ADAMTS6	1.63327
DPEP1	1.63115
KCNE3	1.62987
JUN	1.62974
BIN1	1.62911
HTATIP2	1.6291
ERAP2	1.6281
GP1BB	1.62793
KIAA1430	1.62778
TRO	1.62735
IPW	1.62594
PXDN	1.6258
PRTN3	1.62542
FXYD6	1.62355
CST7	1.62323
FAM84A	1.62082
FAIM	1.61989
GANAB	1.61917
ADAM28	1.61841
TGFBI	1.61792
ZBTB10	1.61624
ASPH	1.61612
RHOA	1.6161
ELOVL7	1.61412
CCR1	1.61262
IGL	1.61185
CCDC50	1.61165
NDFIP1	1.6107
PTPRB	1.61039
FGD2	1.60873
PAX5	1.60688
F2R	1.60616
NEXN	1.60387
SESTD1	1.60297
P2RY10	1.60297
DSP	1.60276
HIST1H2BG	1.60255
ZNF193	1.60232
ZNF331	1.60179
HBD	1.6006
ARPP21	1.59928
SRY	1.59878
IFI6	1.59712
ODZ1	1.59632
NLRC5	1.59625
AKR1B1	1.59554
S100A11	1.59473
RAPGEF2	1.59361
HES4	1.59311
SDHC	1.59305
PDE9A	1.5923
UTY	1.59074
MCTP1	1.58957
FHL1	1.5885
STK17B	1.58807
NOTCH2	1.58753
SUCLG2	1.58727
GFI1	1.58693
USP9Y	1.58641
KRT1	1.58633
EPHA3	1.58524
NFKB1	1.58483
BST2	1.58401
ANGPT1	1.58372
EREG	1.58357
ATL1	1.58339
C9orf21	1.58323
MOBKL2B	1.58287
ST3GAL6	1.58258
RNASE3	1.58245
PCCA	1.58135
AG2	1.58097
AMMECR1	1.58058
MME	1.58051
LOC283788	1.58028
SYNE2	1.58028
LOC100131993	1.58016
CSRP2	1.57947
GAPT	1.57765
AGTRAP	1.57722
COPG2IT1	1.57672
IGSF10	1.57564
SPATS2L	1.57545
ATP2B1	1.57449
TNFRSF1B	1.57327
THBS1	1.56948
MCL1	1.56819
RPS6KA3	1.56739
RHAG	1.567
STX11	1.56644
SELENBP1	1.56358
FCGR1B	1.56296
DUSP23	1.56279
CDC42EP3	1.56275
CYFIP1	1.56273
IPO11	1.56249
CD86	1.56201
HS3ST3B1	1.56108
SHOX2	1.56004
FCGR1A	1.55973
CDKN2C	1.55944
DERA	1.55924
KBTBD11	1.5569
DBN1	1.55688
ACTB	1.55657
ACSL3	1.55628
KLF2	1.55561
KCTD1	1.55537
TNFAIP2	1.55494
EPB42	1.55482
FAM24B	1.55466
ATHL1	1.55393
CYB561	1.55362
KLRB1	1.5534
TLR8	1.55272
IL32	1.55249
LOC150166	1.55248
GADD45B	1.55223
CCL5	1.55106
LOC116437	1.55034
PRKG1	1.55009
CYAT1	1.54994
THEM4	1.54772
PTPRG	1.54649
PLD1	1.54645
H1F0	1.54616
NUDT7	1.54576
RAB33A	1.54539
AOAH	1.5442
C5orf13	1.54239
BLK	1.54233
GJA3	1.5423
SH2B3	1.54144
ARL4A	1.54001
ZNF462	1.53923
LOC145474	1.53791
UGCG	1.53682
DSG2	1.53682
SERPINB2	1.53644
CLMN	1.53615
FAM46C	1.5337
DNAJC15	1.5333
CHST2	1.53314
C20orf108	1.53254
CEACAM8	1.53136
DUSP4	1.53093
FAM169A	1.5302
NEBL	1.52932
ABCB1	1.5283
EMILIN2	1.52692
PRF1	1.52619
LOC100130275	1.52514
PDE4D	1.52405
RAB11FIP1	1.52382
UAP1	1.52156
CMBL	1.52155
GCH1	1.52072
C1orf162	1.51984
TMEM65	1.51972
SERPINE2	1.51895
C4orf52	1.51795
C1orf43	1.51784
DEFA4	1.51741
SV2C	1.51712
FAM134B	1.51703
SRI	1.51589
HOMER1	1.51433
NFIL3	1.51287
TAL1	1.51222
C10orf58	1.51186
SNX9	1.51075
HOXA6	1.51056
CD1D	1.50986
LOC100288730	1.50963
C19orf10	1.50933
TWIST1	1.50932
ZNF404	1.50917
ICOS	1.50916
LOC284454	1.5085
TREM1	1.5078
KLRK1	1.50714
SIPA1L2	1.50601
AKT3	1.50571
ADRB2	1.50558
SLCO3A1	1.50486
SPNS2	1.50393
LRIG1	1.50335
OSTF1	1.50295
TIAM1	1.50286
LOC100288152	1.50232
ANKH	1.50096
C10orf140	1.50078
FRMD4A	1.50068
GYPB	1.50027
C1orf38	1.49988
CD83	1.49915
LOC643837	1.4979
C5orf53	1.49758
SOCS6	1.49612
TRIM59	1.49412
IGF2BP3	1.49393
NLGN4X	1.49361
C7orf41	1.49233
NPDC1	1.49206
IGHG1	1.49079
RHOBTB1	1.49074
CYP2R1	1.49073
NUDT19	1.48921
CHPT1	1.48901
DGKE	1.48744
IER3	1.48734
TOP1MT	1.48706
ZEB2	1.48626
FLJ43663	1.48589
ALS2	1.48393
CIITA	1.48372
ZNF114	1.48369
ITM2A	1.48259
ATP10D	1.47886
APOBEC3A	1.47849
IRX5	1.47839
LOC286434	1.47796
RBM47	1.47727
QDPR	1.47525
PTP4A1	1.47494
CD74	1.47385
PF4	1.47326
BLVRB	1.47309
IL18R1	1.47119
MUC8	1.47049
SPON2	1.47041
ANXA4	1.46992
RXRA	1.46932
PCGF5	1.46757
PLCH1	1.46708
ZSWIM7	1.46651
GYPC	1.46631
FAM65C	1.46503
HPGDS	1.46497
DHX32	1.4626
ZFP3	1.4624
INPP4B	1.46214
TSPAN13	1.462
ADRB1	1.46191
POU2AF1	1.46154
NHLRC3	1.46132
SVOPL	1.46097
S1PR1	1.46004
SERPINF1	1.45975
LOC286052	1.4576
FGF18	1.45714
SETBP1	1.45695
LOC100288671	1.45561
MYC	1.45538
PER1	1.45527
ABCA5	1.45499
SV2B	1.45446
STAB1	1.45427
HLA-DMA	1.45348
FZD3	1.45336
LY86	1.45327
TMEM38B	1.45295
ITM2C	1.45271
MS4A1	1.45097
ANXA2P2	1.45046
THBD	1.44953
TSPAN7	1.4486
MGAT4A	1.4484
PION	1.44834
ZNF667	1.44809
RETN	1.44644
MYO7B	1.44611
GNPDA1	1.44558
NYNRIN	1.44557
ICAM1	1.44503
EBF1	1.44436
APOBEC3B	1.44395
GLIPR1	1.44353
ZFY	1.44342
CSF3R	1.44335
HCP5	1.44267
FAR2	1.4424
CCDC109B	1.44189
SLC2A14	1.4401
MGST2	1.43915
CCR9	1.4384
G0S2	1.43668
CPNE3	1.43638
SLC35D2	1.43618
DNAJA4	1.43431
UTS2	1.43418
QPRT	1.43396
LDB2	1.43391
MAD2L1	1.43327
SERPING1	1.43323
PMP22	1.43234
GBP5	1.43219
NDFIP2	1.43207
FCGR2A	1.43191
KLF1	1.43106
APLP2	1.43081
LOC646576	1.42988
CHN2	1.42808
RHOB	1.42801
MATR3	1.42783
LOC285758	1.42757
SPTA1	1.42688
RASGRP1	1.42686
PDZRN3	1.42533
MAP9	1.424
WDFY4	1.42344
ETS1	1.42332
CYSLTR1	1.42314
LOC150381	1.42296
BAHCC1	1.42284
LOC641518	1.42281
S100A4	1.4228
CASP1	1.4226
ICAM4	1.42239
FYB	1.42229
PLAGL1	1.42179
LOC390940	1.42142
DUSP2	1.42136
IL1RAP	1.42033
SCN2A	1.42016
ABI2	1.42004
2001-01-03	1.41865
ACN9	1.41847
ACTA2	1.41769
XG	1.41743
FAM125B	1.41705
CCDC144A	1.41671
MGC29506	1.41671
SAMSN1	1.41635
NDN	1.41622
HBEGF	1.41522
RRAGD	1.41455
NEDD9	1.41447
LOC728498	1.41417
FOLR3	1.41416
LOC253039	1.41211
GUCY1A3	1.412
SPTLC2	1.41195
C11orf21	1.41185
STOM	1.41045
SLC22A4	1.40981
TBC1D8	1.40977
LGALS2	1.40843
CMAH	1.4082
CD300LF	1.40816
RGL1	1.40771
LOC389831	1.40766
SIGLECP3	1.40657
FLJ13197	1.40623
ARHGEF12	1.40588
C20orf194	1.40578
CYTIP	1.4045
CPXM1	1.40397
SCG2	1.40385
SAT1	1.40376
CPEB2	1.40344
ARFIP1	1.40332
ALX3	1.40293
ITGAM	1.40286
VIM	1.40121
DPY19L1	1.40018
IL6R	1.40015
HNRNPH1	1.40004
SLC1A4	1.39958
FAM45A	1.39868
FAM126A	1.39864
LPAR4	1.3972
S100P	1.39718
SLC35F2	1.39671
FCGRT	1.39579
IFIT1	1.39573
STAT1	1.39537
SPAG1	1.39377
FAM84B	1.39276
CLEC4D	1.39261
SQLE	1.39157
TNS1	1.39034
IRF5	1.39
NR4A1	1.38971
C3AR1	1.38935
P2RX5	1.38893
FHDC1	1.38773
FAM107B	1.38768
C1orf97	1.3871
NLRP3	1.38693
EIF4E3	1.38573
GPSM1	1.3856
FUT4	1.38514
ATP6V0E2	1.38465
PPP1R16B	1.38424
CRTAM	1.38313
CD24	1.38303
RPL31	1.38264
CHURC1	1.38256
OGT	1.38148
KLF11	1.38145
ARPC1B	1.38131
CIDEB	1.38091
C10orf128	1.38017
BMF	1.38005
EGLN1	1.3799
ABCG1	1.37979
RPS23	1.37949
TRIM58	1.37947
IL10RA	1.37883
PRMT1	1.37872
ELOVL6	1.37785
ZAP70	1.37784
AMIGO2	1.37636
WT1	1.3763
CYP4F3	1.37432
TP63	1.37431
NMRAL1	1.37374
SETD7	1.37305
RPS27	1.37212
ASAP2	1.37193
WTAP	1.3718
C5orf25	1.37175
CARKD	1.37157
CENPV	1.37144
PLXNA2	1.3712
IGLV1-44	1.37037
ENO1	1.37001
CFP	1.36981
CDCA7L	1.36966
MS4A4A	1.36922
GFI1B	1.36855
GPR160	1.36782
GPA33	1.36771
NCRNA00230A	1.36642
ACTG1	1.36612
CTPS2	1.36585
PTPRJ	1.36455
PYGL	1.36411
LPAR5	1.36404
TBC1D4	1.36367
C4orf32	1.36271
LILRA5	1.3623
LOC203274	1.36171
C1orf150	1.36146
ARHGAP5	1.36116
TGFB1I1	1.36086
RAC2	1.35992
OXCT1	1.35991
ITK	1.35989
CLGN	1.35781
ISG15	1.35777
TMSB15B	1.35739
TMED2	1.35712
TMEM72	1.3571
DAB2	1.35698
TNNT1	1.35676
TFDP1	1.35668
C5orf39	1.35635
FAM129C	1.35581
ADRA2A	1.35578
LOC728613	1.35572
TCF7L2	1.35467
RND3	1.3545
TRBC1	1.35346
CXCL3	1.353
DNAJC12	1.35261
HHIP	1.35207
GLCCI1	1.3516
ZNF385C	1.35116
C20orf103	1.35102
WWP1	1.35095
OVOS	1.35094
BACE2	1.3505
PTGDR	1.3505
KIF26A	1.35016
CLSTN2	1.35008
RUNX1	1.35006
LOC100293440	1.34951
IL15	1.34945
MAP3K8	1.34915
LOC100289246	1.34861
COL5A1	1.34843
NEK1	1.34823
RLIM	1.34815
CD44	1.34564
EML4	1.34513
TNIK	1.34374
C5AR1	1.34354
PNKD	1.34349
LYST	1.34337
EHD3	1.34257
JUNB	1.34224
ARL11	1.34215
IL23A	1.34086
TAGLN2	1.34047
SPRY1	1.34008
PLEK	1.33948
CD247	1.33885
H2AFJ	1.33724
MIER3	1.33631
BTG1	1.33608
SPG7	1.33584
C21orf56	1.33571
VASH2	1.33504
LOC100302650	1.33466
DOK2	1.33443
PLIN2	1.33379
SCOC	1.33338
RNF144B	1.333
MX2	1.3327
FAM69C	1.33255
KANK2	1.33252
AP1S1	1.33248
HMGB3	1.33133
LOC401522	1.33117
FGD5	1.33098
YPEL3	1.33039
GPR65	1.33036
ZNF608	1.3303
ARG1	1.33013
CHST13	1.33007
RELL1	1.32893
UBXN8	1.32855
MLC1	1.32826
C9orf72	1.32803
GZMB	1.32685
LPHN2	1.3266
LRP10	1.32523
GPX7	1.32482
DPP10	1.32449
SMAD3	1.32387
CACNA2D4	1.32343
TCIRG1	1.32287
LOC286367	1.32268
GDF11	1.32197
LRRC4	1.32185
BSPRY	1.32129
ENDOD1	1.32023
DDAH2	1.31896
SORD	1.31872
FAM134C	1.31858
PKIA	1.31794
CAMK1D	1.31783
ANXA1	1.31647
TNFRSF10C	1.31568
KIAA1797	1.31527
MLLT3	1.315
FGFR1	1.31464
HIST2H2BE	1.3144
TIPARP	1.31423
SPRED2	1.31346
SLC36A4	1.31301
C20orf30	1.31216
PHGDH	1.31172
GAB1	1.31138
GDF10	1.31117
ALDH7A1	1.31025
CALD1	1.30995
ATP8A1	1.30883
LTBP1	1.30829
RPS16P5	1.30792
HBQ1	1.30564
CRYBB2	1.30552
RNF146	1.30515
EHD2	1.30442
PPM1L	1.30419
LMNB1	1.30417
FLJ39739	1.30378
LITAF	1.30354
RAC1	1.30351
LOC346887	1.30285
SERPINB6	1.30266
ATXN1	1.30129
OAS1	1.30018
C5orf62	1.29991
SULF2	1.29973
SCPEP1	1.2995
GZMK	1.29939
GPD1L	1.29916
HOXC4	1.29801
EWSR1	1.29798
MREG	1.29759
ANKRD37	1.29751
ADD3	1.29681
MYT1L	1.2961
ADM	1.29533
FLJ30901	1.29414
SERPINB9	1.29387
TPM1	1.29282
RASGEF1B	1.29242
LOC284757	1.29168
GSPT2	1.29167
SDPR	1.29127
HEG1	1.29118
TBC1D16	1.29094
KCNK6	1.29082
SLC25A37	1.29047
LRRN2	1.29001
PTPN7	1.28882
LOC728153	1.28794
ZBTB38	1.28787
AREGB	1.28766
PTP4A3	1.28763
LYN	1.28741
PTGS2	1.28663
IRS2	1.28606
IFNGR1	1.28566
PRKCD	1.28515
FLJ34077	1.28431
TRIM14	1.28417
MICAL1	1.28356
LOC732160	1.28291
EGR2	1.28248
CYB5R1	1.28107
C11orf74	1.28058
FLJ32255	1.28016
GAS2	1.28001
SLC38A1	1.27924
LILRB3	1.27895
PRKAR1A	1.27782
CTSB	1.27635
SLC23A1	1.27612
KCNQ1OT1	1.27608
ENSA	1.27605
FTO	1.27576
OSBPL1A	1.27566
FLJ38379	1.27541
DAB1	1.27537
XAF1	1.27536
CXCL12	1.2752
LOC646762	1.27413
ZFP36L2	1.27401
ZCCHC24	1.27356
DFFB	1.27285
AHSA2	1.27229
EFNA1	1.27209
ITGA2B	1.27158
ZNF124	1.27141
EPOR	1.27124
PMCH	1.27105
EIF1	1.27096
TMEM220	1.27086
BCL2L11	1.26982
WWC3	1.26926
SPATA20	1.2685
ITGAL	1.26837
CD300A	1.26818
GRN	1.2677
PVRL2	1.26761
PILRA	1.26671
FUCA2	1.26655
TNFRSF10A	1.26586
C17orf91	1.26568
P2RY13	1.26551
FAM189A1	1.26532
GMPR	1.26433
USP46	1.26422
H2BFXP	1.26401
MRC2	1.26347
HAL	1.26281
PLXNB2	1.26281
RHCE	1.2626
SYCP2L	1.26254
FH	1.2623
ZNF322A	1.26154
GIMAP4	1.2613
COL18A1	1.26035
MGC24103	1.2594
IFI44	1.25856
CADM1	1.25707
HOXA11	1.25706
TNFRSF21	1.25642
SLC15A2	1.25578
RTP4	1.25527
SFXN1	1.25498
ADCY3	1.25469
ETV6	1.25455
CDC42BPA	1.25432
MSRA	1.25357
RASGEF1A	1.25322
TSPO	1.25276
KAZ	1.25271
C7orf46	1.25254
C5orf32	1.2516
GTF2H2B	1.25154
PAPSS2	1.2514
ASAH1	1.25127
SIGLEC6	1.25117
PRTFDC1	1.25059
CRTAP	1.2505
SOD2	1.25047
TSPAN32	1.25025
PDP1	1.25023
RB1	1.24967
IGF1R	1.24885
PTK2	1.2486
DHCR24	1.24832
LOC728855	1.24829
METRNL	1.24818
CD163	1.24775
MTHFD1L	1.24773
CTSW	1.24761
RAB20	1.24726
ING5	1.24709
SMYD3	1.24653
MBOAT2	1.24635
TRIM6	1.24616
UBASH3A	1.24609
ZNF57	1.24523
FLOT1	1.24485
FCGR2C	1.24232
SLC2A6	1.24154
TSC22D1	1.2413
MTSS1	1.24116
ARAP2	1.24071
ANK1	1.24009
SHANK3	1.24005
PADI4	1.23958
MGC24125	1.23942
PDLIM5	1.23942
KLRF1	1.23934
JAKMIP2	1.23863
BAX	1.23817
BPGM	1.23794
SLC16A3	1.23726
RBM20	1.23708
ISG20	1.23645
LOC642236	1.23641
KLF9	1.23626
CMTM8	1.23582
psiTPTE22	1.23557
RSAD2	1.23555
STON2	1.23551
CMTM4	1.23418
ABCG2	1.23293
OBFC2A	1.23288
NME3	1.23265
SLFN13	1.2319
TMEM176B	1.23174
NINJ2	1.23143
TMEM170B	1.23142
C1orf174	1.23011
TTC14	1.22938
MSH6	1.2292
PPIF	1.22914
D4S234E	1.22852
DCHS1	1.22797
PHACTR1	1.22738
SLITRK5	1.22735
ZNF232	1.2273
FLNB	1.22671
SPP1	1.22651
XK	1.22548
CECR5	1.22512
UPP1	1.22486
ZC3H12C	1.22481
HNRNPR	1.22478
LOC643332	1.2243
MCM3APAS	1.224
RPS15A	1.22379
CSN1S1	1.22371
CCL23	1.22355
NCRNA00185	1.22336
SMAGP	1.22213
ASXL3	1.22191
HLA-DQB1	1.22178
GNA14	1.22165
DOCK10	1.22112
RHOC	1.22096
MEGF6	1.22017
TUSC3	1.22
ENG	1.21981
TRAC	1.21922
LGALS12	1.21887
LOC339290	1.21822
CAV1	1.2173
ARHGAP23	1.21681
SCN9A	1.21618
DCUN1D4	1.21587
FUS	1.21574
SBK1	1.21564
SC4MOL	1.21549
NNMT	1.215
HLA-DRB6	1.21478
PIP5K1B	1.21468
BCAP29	1.21437
GCNT1	1.21435
S100A6	1.2142
C21orf57	1.21316
UNC13B	1.21307
HAVCR2	1.21302
MXI1	1.21285
RBMS3	1.21076
KIAA0495	1.20974
ACY3	1.20962
TMEM97	1.20882
ZNF469	1.2083
ARNTL	1.20766
ARMCX1	1.20674
ZG16B	1.20656
DUSP5	1.20641
BCL6	1.20631
SV2A	1.20619
B2M	1.20581
BIVM	1.20578
LOC401233	1.20565
FLT4	1.20497
SLC16A14	1.20493
SLC16A1	1.20468
C17orf86	1.20461
BMPR2	1.20431
FER	1.20423
SLC8A1	1.20349
GNS	1.20326
EMID1	1.20288
ANKRD9	1.20235
PROS1	1.20164
CUX2	1.20127
CLCN3	1.20108
SYNM	1.20063
RALGDS	1.20061
PNP	1.20023
TMEM178	1.19997
DOCK7	1.19993
MKI67	1.19932
LOC338758	1.1986
KIAA1324L	1.19793
NTRK1	1.1978
HMGCS1	1.19724
DENND3	1.19714
FCAR	1.19706
HLA-DMB	1.19692
GSTM1	1.19687
RIMS3	1.19674
RAI2	1.19658
XCL1	1.19636
LOC284373	1.1959
SEL1L3	1.19562
MLLT11	1.19501
IL6ST	1.19469
TM7SF3	1.19463
NFKBIZ	1.19449
C1orf228	1.19439
SPNS3	1.19356
TOP2A	1.19299
DEF8	1.19187
INO80D	1.19183
PLCL2	1.19142
PTGER4	1.19103
PDGFA	1.19057
DNAJB6	1.19046
KIAA1267	1.19044
ERAP1	1.18981
LOC100130100	1.18851
CXCR7	1.18786
ACVR2B	1.18781
TGM5	1.18721
C8orf82	1.18608
FBXL16	1.18581
ASPM	1.18578
SORL1	1.18545
TIGD1	1.18524
MTAP	1.18446
VWA5A	1.18317
RASGRP3	1.18315
CITED2	1.18253
NAPEPLD	1.18247
AFF3	1.18154
C17orf60	1.18147
CD19	1.18112
NXF3	1.18083
DLG5	1.1803
GNG11	1.18019
MSI2	1.17943
SRD5A1	1.17891
SLITRK6	1.17852
VANGL2	1.17844
GNAS	1.17807
TNFRSF10D	1.17668
WSB2	1.17667
LOC653602	1.17633
ABTB2	1.17562
CYTH4	1.17481
BTG2	1.17422
CARHSP1	1.17373
SLC7A6	1.17363
ERMP1	1.17346
GALNT6	1.17325
IGLV2-23	1.17298
LOC100133660	1.17297
C9orf85	1.17291
DNAJC6	1.17278
SMAD6	1.17175
HOXC9	1.17041
FNDC3B	1.17006
MTX3	1.16992
SPAG16	1.16986
PRKCH	1.16966
RAB4A	1.16887
RUNX3	1.1685
INHBA	1.16848
TJP2	1.16835
RBP7	1.16794
KDELC2	1.16742
TRAF3	1.16726
LOC439911	1.16725
LOC729839	1.1671
SESN1	1.16698
C19orf33	1.16619
EPHA2	1.1659
KIAA0146	1.16584
PFKM	1.16574
SH3TC1	1.1657
CLIC4	1.16565
HERPUD1	1.16523
NBPF3	1.1652
CYP4F2	1.1651
NBEA	1.16394
RHD	1.16386
LOC286467	1.16374
SP140	1.16368
GNG7	1.16325
GOLGA7	1.16275
CD3E	1.16211
C19orf59	1.16166
RNF175	1.16103
DUSP1	1.16079
TTN	1.16067
MKRN3	1.16032
HGSNAT	1.15991
SNCA	1.15939
CEBPB	1.15887
IRF8	1.15877
GDAP1	1.15872
FAM132B	1.15866
FBP1	1.15855
CYTH2	1.15836
ABCA1	1.15726
BANK1	1.15646
TBC1D8B	1.15629
TMCC2	1.15597
SLC25A6	1.15589
WARS	1.15561
KDELC1	1.15555
UBE2D1	1.15522
LGMN	1.15517
DRAM1	1.15493
ZEB1	1.15486
SLC14A1	1.15452
NKAIN2	1.15322
PPIE	1.15321
BLNK	1.15319
AMICA1	1.15305
WWTR1	1.15267
SLAMF6	1.15025
ZNF827	1.15023
LOC100129447	1.15018
TPM4	1.14997
SHD	1.14983
SPINT2	1.14957
CHST15	1.14942
SMAD7	1.14898
TFR2	1.14889
LOC200030	1.14883
CASK	1.14866
MAGED4	1.14842
SIRPA	1.14802
EZR	1.14795
TGIF1	1.14758
DNMT3B	1.14714
CEACAM21	1.14699
PPP1R15A	1.1467
YWHAZ	1.14635
GPHN	1.14604
SPOCK2	1.14502
RHBDF2	1.14455
CEACAM1	1.14423
SOBP	1.144
MAP3K1	1.14383
GPR109B	1.14319
FLJ10357	1.14301
LILRA2	1.14284
C1orf54	1.14251
DTX3	1.14206
STK39	1.14187
C2orf67	1.14186
DENND4C	1.14142
PKIG	1.14128
ADAMTS15	1.1412
OPTN	1.14091
LRRC37A4	1.14048
FAAH	1.14044
SNTB1	1.13974
HLA-B	1.13973
EPHA7	1.13913
LOC100128868	1.13904
PPDPF	1.13887
LRP5L	1.13873
GREB1	1.13829
KCNK17	1.1381
MGMT	1.13796
FOXL2	1.13793
C9orf95	1.13748
PHLDA1	1.13695
BST1	1.13687
LOC100310756	1.13687
NLRC3	1.13685
GPSM2	1.13659
SETD6	1.136
FYN	1.13581
ZNF223	1.13489
KIAA1715	1.13462
TP53INP2	1.13384
EFHC2	1.13341
DNAJB1	1.13284
SLC31A2	1.13177
SGK223	1.13174
SLC5A9	1.1315
PGRMC1	1.13086
LOC283887	1.1306
KIAA1274	1.13018
C19orf51	1.1301
PXK	1.12994
SIAE	1.12925
LOC285835	1.12917
PPP1R13B	1.12891
RALGPS2	1.1289
HTR1F	1.12803
DPF3	1.1271
FBXW2	1.12678
GSTM2	1.12676
ISOC1	1.12617
RAMP1	1.12616
C17orf58	1.12597
GCLM	1.12547
NAAA	1.1254
CPD	1.12471
CD8A	1.12445
LZTFL1	1.12433
RIPK2	1.12417
GYG1	1.12383
ARHGAP12	1.12348
LOC100132288	1.12343
DUSP27	1.12319
C3orf70	1.12293
C5orf17	1.12287
SAMD3	1.12274
CDK1	1.12262
C10orf78	1.12249
HSPH1	1.12173
PRSS30P	1.12172
RPL37	1.1217
CANX	1.12169
TNFSF14	1.1215
PSPC1	1.12107
GPI	1.121
RFTN1	1.12069
MAP4K4	1.12026
TTC39B	1.12009
FAM49A	1.11973
BMPR1A	1.11965
STK38	1.11943
PRPS1	1.11936
CBR1	1.11897
C18orf54	1.11888
SELL	1.11871
AMOTL1	1.11761
MAP3K5	1.11703
MPL	1.11702
PROZ	1.11682
CCL2	1.11537
ROGDI	1.1152
C2orf74	1.11504
USP45	1.11497
ARPC4	1.11474
ZFP36	1.1145
STIP1	1.11309
PRCD	1.11298
BOC	1.11283
RAPGEF4	1.11241
SLC22A23	1.11219
LHFPL2	1.11212
LOC284865	1.1112
MPDU1	1.11068
LOC147670	1.11046
ATP8B4	1.11032
EIF5A	1.10976
LOC649305	1.10975
TLR2	1.10967
PBX2	1.10953
DAZAP2	1.10927
HSPA6	1.10886
TP53INP1	1.10883
DUSP3	1.10876
MAML2	1.10851
CD180	1.10838
RASGRP2	1.10741
NPHP3	1.10714
FAM72A	1.10682
C4orf34	1.10668
GSN	1.10625
CHMP2B	1.10623
ADRBK2	1.10606
HSPB1	1.10592
RAVER2	1.10585
C18orf1	1.10551
PDCD4	1.10548
RBPMS2	1.10508
CTDSPL	1.10498
IGKV1D-13	1.10432
EVL	1.10418
FHIT	1.10372
ENO2	1.10365
SGPP1	1.10355
GEMIN7	1.10312
PSTPIP2	1.10285
STAG3L1	1.10274
ARHGAP26	1.10266
SAMD13	1.10259
IGFBP6	1.10203
PKD2	1.10163
C21orf33	1.10161
FAM175A	1.10137
ATP10A	1.1006
FAM69B	1.09995
TTC9	1.09957
NIPA1	1.09867
GPR56	1.09847
BEND6	1.09831
TTC3	1.09823
SIGLEC10	1.09805
PSAP	1.09794
CD244	1.09779
LOC729222	1.09764
C14orf64	1.09736
SLC4A7	1.09722
IGHV1-69	1.09672
CSRNP1	1.09666
ANKRD6	1.0961
KCNA3	1.0961
QPCT	1.0961
C1orf59	1.09596
CLCC1	1.09579
ITGAX	1.09573
LCN2	1.09564
SPIN4	1.09459
WNT5A	1.09441
RNF43	1.09399
IL17RA	1.09394
PLSCR1	1.09375
TANC2	1.09308
PDZK1IP1	1.09295
ASL	1.09269
NKG7	1.09262
PIK3R3	1.09243
AKAP7	1.09193
IL2RB	1.09192
ZNF682	1.09161
PVT1	1.0915
IL2RA	1.09123
PHTF1	1.09112
GHRL	1.09109
LOC285972	1.09088
SOX12	1.09056
TXNRD3	1.09009
ABCC13	1.09001
TRH	1.08919
LOC645561	1.08887
HS6ST3	1.08824
COPS8	1.08812
AUTS2	1.08796
VOPP1	1.08739
RBM9	1.08738
GRK5	1.08738
SELT	1.08715
VPS13A	1.08618
SRGAP2P1	1.08608
IMPACT	1.08606
GOLGA9P	1.0857
ZCCHC18	1.08566
SLC35E2	1.08501
C14orf1	1.08475
ENOSF1	1.0842
RASSF1	1.08416
SLC5A3	1.0839
SRGAP3	1.08357
E2F8	1.08353
SMURF2	1.08307
NPY	1.08269
POLR2E	1.0826
STX3	1.08241
RCAN3	1.08211
OTUD1	1.0819
LOC651250	1.08177
MUC20	1.08166
SUOX	1.0812
IMPA2	1.08119
PARD3	1.08112
PCMTD1	1.08101
ALDOC	1.08064
SYAP1	1.08049
SAP30	1.0804
LOC100292909	1.07998
MSR1	1.07978
CISD1	1.07964
GDF15	1.07954
FGFBP2	1.07925
CRISPLD2	1.07916
PPFIBP1	1.07893
LOC729680	1.07831
PCNXL2	1.07769
CCDC85B	1.07684
MKL2	1.07684
CYP26A1	1.07612
NDRG1	1.07597
ACCS	1.07567
MEF2C	1.07512
DDX60	1.07502
ENTPD7	1.07484
SLC44A5	1.07469
NCRNA00103	1.07404
LOC100129034	1.07389
C14orf139	1.07324
PPARA	1.07221
PRNP	1.07199
LOC81691	1.07183
HLA-C	1.07168
ALDH2	1.07149
FAM108C1	1.07102
MRPL44	1.07095
MYBL1	1.07065
EGFR	1.07034
CNST	1.0699
NPCDR1	1.06986
FAM118A	1.06968
KIAA1462	1.06932
TCEA3	1.06932
GAS1	1.06865
PDGFD	1.06824
OAZ2	1.06756
C2orf43	1.06738
ITGB2	1.06734
PEX5L	1.06723
SERPINB1	1.06699
NCF4	1.06648
RFX2	1.0658
PDXK	1.0658
LOC158402	1.06553
NT5C3L	1.06515
KLHL3	1.0651
VSIG10	1.06505
KIAA0802	1.0649
CCL28	1.06487
TFRC	1.06458
HLX	1.06452
ZMAT3	1.0645
KDM4C	1.06447
STIM2	1.06327
AHR	1.0631
TUBB1	1.06286
HMGN5	1.06214
MPP7	1.06202
RUNX2	1.06143
REEP5	1.06125
ZBTB20	1.06049
NMT2	1.06039
AGL	1.05944
COL4A1	1.05914
KIAA0125	1.05895
BTBD3	1.05843
DHRS3	1.05822
C6orf108	1.05771
SAR1A	1.05769
TMEM5	1.05764
PAQR3	1.05745
AIM1	1.05743
CHCHD7	1.05742
TMEM9B	1.0573
ZNF286A	1.05653
ACP6	1.0565
AHCY	1.0549
EFR3A	1.05481
MGLL	1.05442
CDH4	1.05428
SGEF	1.05422
ROBO2	1.0534
COMMD10	1.05299
ODC1	1.05285
CISH	1.05274
MED12L	1.05271
PFKFB3	1.05262
ANP32A	1.05261
LOC285812	1.05233
LCN10	1.05199
MT1F	1.05112
DSE	1.05083
SEPW1	1.04918
KHDRBS3	1.04845
PRDM1	1.04819
CHIC1	1.04777
C1orf93	1.04772
FXYD2	1.04732
ATP11C	1.04727
FCGR2B	1.04719
NMNAT3	1.0468
SFRS12IP1	1.04668
PAK1	1.04607
ZFAND5	1.04588
ANKRD28	1.04583
ST6GALNAC3	1.04568
MFI2	1.04556
HSF2	1.04533
RRM2	1.04532
MED14	1.04522
NAPRT1	1.04467
SH3PXD2A	1.04453
SUZ12P	1.04416
FLJ44606	1.04401
LOC100286937	1.04401
LOC374443	1.04387
RNASEH2B	1.04347
RNFT2	1.04303
NOD2	1.04292
HDAC4	1.04276
TPST1	1.04241
EAF2	1.04228
TAGAP	1.04215
CD97	1.0418
NAP1L5	1.04174
DDIT3	1.04155
HMGCR	1.04154
GBP1	1.0415
ZNF544	1.04115
ANKRD20A1	1.04083
RANBP2	1.03985
ENC1	1.03972
ODF2L	1.03847
TPM2	1.03809
IPCEF1	1.03805
TNFAIP8L2	1.03782
RGS17	1.03768
ABHD12B	1.03766
BCL3	1.03686
ITGB7	1.03663
PHOSPHO2	1.03662
GALNT3	1.03643
SNX14	1.03609
ING3	1.03597
SLC19A2	1.03595
MSX1	1.03584
SLC45A3	1.03551
POMZP3	1.03549
SFRS13A	1.03547
TMEM11	1.03538
AMPD3	1.03536
SMA4	1.03466
ZNF606	1.03458
FOXO1	1.03398
SAV1	1.03396
SLC27A3	1.03378
ZNF709	1.03362
FBXO6	1.03339
LRRC8C	1.03313
MRC1	1.03311
MANEAL	1.03287
OAS3	1.03272
HIST2H2AA3	1.03262
SH2D1A	1.03146
HLA-F	1.03144
C10orf125	1.03116
CD38	1.03114
[truncated: 18,278 more rows]
