# Supplementary material for: In Silico Integration of Transcriptome and Interactome Predicts an ETP-ALL-Specific Transcriptional Footprint that Decodes its Developmental Propensity
Source: Front Cell Dev Biol. 2022 May 13;10:899752. doi: 10.3389/fcell.2022.899752 (PMC9138408; doi:10.3389/fcell.2022.899752)
Supplement: Supplementary file 10 [file Table8.XLSX]

## Sheet: Gene list
Names	total	elements
Altered Up	75	KLHL13
		TNS3
		GJA1
		CD33
		FOXC1
		BAMBI
		PPBP
		IGFBP7
		GPR171
		TPBG
		EGR1
		EMP1
		RAB27B
		DKFZP434L187
		MPO
		FCER1A
		ZBTB16
		LPCAT2
		KIT
		LGR5
		KYNU
		NPR3
		IRX1
		NT5E
		OLIG1
		AREG
		EPC1
		MCTP2
		RAB7B
		IL18RAP
		RGS1
		MS4A3
		SPINK2
		TPSAB1
		C1QTNF4
		OBSL1
		GRB10
		MAN1A1
		EDIL3
		LOC149134
		MN1
		CTSG
		CYTL1
		CXCL2
		FAM46A
		TNFSF13B
		TSHZ3
		PTH2R
		CPA3
		CCL1
		RASD1
		BHLHE40
		ANPEP
		PROM1
		FAM43A
		TRBV27
		TFPI
		ZNF185
		DOCK5
		CTBP2
		NOG
		ITGA9
		LOC100132169
		TCTEX1D1
		IL1B
		SLC24A3
		HOXC6
		SUCNR1
		LOC339862
		MYO18B
		GAD1
		HGF
		SYNGR1
		PDGFC
		HOPX
Altered Down	33	UBE2E3
		IGH
		HES1
		FABP5
		MYEF2
		LOC202181
		CDH2
		MAL
		TANC1
		ZNF711
		SCN3A
		LEF1
		LOC728606
		NGFRAP1
		GXYLT2
		GIMAP6
		BCL11B
		LOC727820
		HDDC2
		TUBB2A
		GATA3
		WBP5
		SDCBP
		PRDX2
		CR2
		LPAR6
		VANGL1
		FZD6
		DNTT
		CTHRC1
		BCAT1
		PLEKHA5
		RCBTB2
